# Supplementary material for: Extracellular vesicles engineering by silicates-activated endothelial progenitor cells for myocardial infarction treatment in male mice
Source: Nat Commun. 2023 Apr 13;14:2094. doi: 10.1038/s41467-023-37832-y (PMC10102163; doi:10.1038/s41467-023-37832-y)
Supplement: Supplementary file 6 — Source Data [file 41467_2023_37832_MOESM6_ESM.xlsx]

## Sheet: Fig2a
Fig 2.(a) The effect of different concentrations of CS extracts on the proliferation of EPCs was tested by MTS.
control	1/256CS	1/128CS	1/64CS	1/32CS	1/16CS	1/8CS	1/4CS
1.051	1.253	1.16	1.182	1.172	1.113	1.173	1.125
1.081	1.178	1.2	1.193	1.188	1.162	1.13	1.179
1.127	1.163	1.265	1.236	1.163	1.156	1.067	1.171
1.087	1.126	1.136	1.178	1.156	1.186	1.146	1.087
1.041	1.169	1.232	1.164	1.173	1.186	1.196	1.145

## Sheet: Fig2b
Fig2.(b) The expression of pro-angiogenic genes was detected by qRT-PCR on day 2 and day 4 in EPCs cultured in 1/256, 1/128, and 1/64 dilutions of VEGFA
	Control			1/256CS			1/128CS			1/64CS
2d	1	1	1	1.9668	1.79578	1.94168	2.1205	2.35821	3.25938	2.10258	2.11149	2.05717
4d	4.41705	4.90958	4.04561	4.9089	5.05161	4.16708	5.01556	5.62366	4.94669	5.018	5.28042	4.73077

## Sheet: Fig2c
Fig2.(c)The expression of pro-angiogenic genes was detected by qRT-PCR on day 2 and day 4 in EPCs cultured in 1/256, 1/128, and 1/64 dilutions of eNOS
	Control			1/256CS			1/128CS			1/64CS
2d	1	1	1	1.16559	1.15001	1.39809	1.60276	1.67466	1.60482	1.4872	1.28145	1.48726
4d	1.75832	1.64249	2.07801	1.99385	1.78619	2.16543	2.30853	2.08352	2.45092	2.04323	1.91534	2.42674

## Sheet: Fig2d
Fig2.(d)The expression of pro-angiogenic genes was detected by qRT-PCR on day 2 and day 4 in EPCs cultured in 1/256, 1/128, and 1/64 dilutions of SDF-1
	Control			1/256CS			1/128CS			1/64CS
2d	1	1	1	1.13578	1.30537	1.24381	2.76945	2.16203	2.07003	1.6877	1.67321	1.9063
4d	2.11921	1.7743	1.61188	2.28937	3.72273	2.38861	3.5139	4.75017	2.67634	2.55403	4.01455	2.47479

## Sheet: Fig2e
Fig2.(e)The expression of pro-angiogenic genes was detected by qRT-PCR on day 2 and day 4 in EPCs cultured in 1/256, 1/128, and 1/64 dilutions of IGF-1
	Control			1/256CS			1/128CS			1/64CS
2d	1	1	1	1.26698	1.15322	1.21763	1.71453	1.70008	1.63137	1.5984	1.21699	1.43043
4d	1.58242	1.13026	1.36697	1.73714	1.32827	1.63085	2.12947	1.46194	2.52346	2.06992	1.45844	2.27369

## Sheet: Fig2f
Fig2.(f)The expression of pro-angiogenic genes was detected by qRT-PCR on day 2 and day 4 in EPCs cultured in 1/256, 1/128, and 1/64 dilutions of HGF
	Control			1/256CS			1/128CS			1/64CS
2d	1	1	1	1.16985	1.36671	1.23962	2.14849	1.74321	2.11057	1.43566	1.11976	1.26057
4d	2.27791	3.1458	2.38196	3.0884	4.26097	2.85551	3.84767	5.39752	5.69219	2.50301	4.69402	4.12505

## Sheet: Fig2h
Fig2.(h) NTA analysis of CS-EPC-EXO、EPC-EXO and Silicate ion solutions.
Diameter / nm	EPC-EXO（Particles/mL）	CS-EPC-EXO（Particles/mL）
15	1.77567e+06	7.8144e+06
45	4.73512e+06	2.14896e+07
75	1.83486e+07	3.80952e+07
105	3.49215e+07	5.66544e+07
135	2.24918e+07	4.98168e+07
165	1.30216e+07	2.05128e+07
195	5.32701e+06	1.56288e+07
225	1.18378e+06	8.7912e+06
255	591890	4.884e+06
285	591890	976800
315	0	976800
345	0	976800
375	0	0
405	0	976800
435	0	0
465	0	0
495	0	0
525	0	0
555	0	0
585	0	0
615	0	0
645	0	0
675	0	0
705	0	0
735	0	0
765	0	0
795	0	0
825	0	0
855	0	0
885	0	0
915	0	0
945	0	0
975	0	0
1005	0	0
1035	0	0
1065	0	0
1095	0	0
1125	0	0
1155	0	0
1185	0	0
1215	0	0
1245	0	0
1275	0	0
1305	0	0
1335	0	0
1365	0	0
1395	0	0
1425	0	0
1455	0	0
1485	0	0
1515	0	0
1545	0	0
1575	0	0
1605	0	0
1635	0	0
1665	0	0
1695	0	0
1725	0	0
1755	0	0
1785	0	0
1815	0	0
1845	0	0
1875	0	0
1905	0	0
1935	0	0
1965	0	0
1995	0	0
2025	0	0
2055	0	0
2085	0	0
2115	0	0
2145	0	0
2175	0	0
2205	0	0
2235	0	0
2265	0	0
2295	0	0
2325	0	0
2355	0	0
2385	0	0
2415	0	0
2445	0	0
2475	0	0
2505	0	0
2535	0	0
2565	0	0
2595	0	0
2625	0	0
2655	0	0
2685	0	0
2715	0	0
2745	0	0
2775	0	0
2805	0	0
2835	0	0
2865	0	0
2895	0	0
2925	0	0
2955	0	0
2985	0	0
3015	0	0
3045	0	0
3075	0	0
3105	0	0
3135	0	0
3165	0	0
3195	0	0
3225	0	0
3255	0	0
3285	0	0
3315	0	0
3345	0	0
3375	0	0
3405	0	0
3435	0	0
3465	0	0
3495	0	0
3525	0	0
3555	0	0
3585	0	0
3615	0	0
3645	0	0
3675	0	0
3705	0	0
3735	0	0
3765	0	0
3795	0	0
3825	0	0
3855	0	0
3885	0	0
3915	0	0
3945	0	0
3975	0	0
4005	0	0
4035	0	0
4065	0	0
4095	0	0
4125	0	0
4155	0	0
4185	0	0
4215	0	0
4245	0	0
4275	0	0
4305	0	0
4335	0	0
4365	0	0
4395	0	0
4425	0	0
4455	0	0
4485	0	0
4515	0	0
4545	0	0
4575	0	0
4605	0	0
4635	0	0
4665	0	0
4695	0	0
4725	0	0
4755	0	0
4785	0	0
4815	0	0
4845	0	0
4875	0	0
4905	0	0
4935	0	0
4965	0	0
4995	0	0
5025	0	0
5055	0	0
5085	0	0
5115	0	0
5145	0	0
5175	0	0
5205	0	0
5235	0	0
5265	0	0
5295	0	0
5325	0	0
5355	0	0
5385	0	0
5415	0	0
5445	0	0
5475	0	0
5505	0	0
5535	0	0
5565	0	0
5595	0	0
5625	0	0
5655	0	0
5685	0	0
5715	0	0
5745	0	0
5775	0	0
5805	0	0
5835	0	0
5865	0	0
5895	0	0
5925	0	0
5955	0	0
5985	0	0

## Sheet: Fig2i
		Fig2.(i) Particle concentrations of different types of EXOs.
		EPC-EXO（ Concentration（x10⁹particles/ml)）			CS-EPC-EXO（ Concentration（x10⁹particles/ml)）
		1.1			2.3
		1.3			1.9
		1			1.7

## Sheet: Fig2j
Figure 2. (j) Western blot analysis of exosomal markers Alix, CD81 and CD63.

## Sheet: Fig2k
	Fig2.(k) ELISAs detected the content of VEGFA, eNOS, HGF, IGF-1, and SDF-1 in different EVs.
	VEGFA (pg/mL)		eNOS(ug/L)		HGF(ng/mL)		IGF-1(ng/L)		SDF-1(pg/mL)
	EPC-EXO	CS-EPC-EXO	EPC-EXO	CS-EPC-EXO	EPC-EXO	CS-EPC-EXO	EPC-EXO	CS-EPC-EXO	EPC-EXO	CS-EPC-EXO
	107.6	331.1	12.905	17.075	765.5	1405	19.53	28.185	4715	8775.5
	134.95	346.45	11.63	20.525	830	1463	17.7475	26.175	3428.5	7994
	128.4	239.85	15.055	23.21	897	1638.5	19.47	25.635	3412	7553

[truncated: 48 more sheets: Fig3a, Fig3c, Fig3g, Fig3i, Fig3k, Fig3l, Fig3n, Fig4c, Fig4f, Fig5b, Fig5d, Fig5f, Fig5g, Fig5h, Fig5j, Fig6b, Fig6e, Fig7a and 7b, Fig7c, Fig7d …]
